# Supplementary material for: Anti-inflammatory effects of progesterone through NF-κB and MAPK pathway in lipopolysaccharide- or Escherichia coli-stimulated bovine endometrial stromal cells
Source: PLoS One. 2022 Apr 27;17(4):e0266144. doi: 10.1371/journal.pone.0266144 (PMC9045630; doi:10.1371/journal.pone.0266144)
Supplement: S2 Appendix — (XLSX) [file pone.0266144.s002.xlsx]

## Sheet: CCK8
Blank	Control	P4(1ng/mL)	P4(3ng/mL)	P4(5ng/mL)	Vehicle
0.164	0.253	0.276	0.279	0.277	0.276
0.166	0.269	0.267	0.275	0.263	0.255
0.166	0.26	0.255	0.273	0.253	0.26
0.148	0.238	0.24	0.273	0.255	0.256
0.149	0.248	0.256	0.243	0.216	0.279
0.164	0.252	0.266	0.216	0.236	0.243
Blank	Control	LPS	LPS+P4(1ng/mL)	LPS+P4(3ng/mL)	LPS+P4(5ng/mL)	Vehicle
0.162	0.298	0.316	0.325	0.291	0.295	0.27
0.162	0.264	0.276	0.279	0.283	0.288	0.263
0.162	0.249	0.288	0.267	0.257	0.253	0.271
Blank	Control	E.coli	E.coli+P4(1ng/mL)	E.coli+P4(3ng/mL)	E.coli+P4(5ng/mL)	Vehicle
0.266	0.446	0.467	0.456	0.466	0.475	0.442
0.265	0.52	0.524	0.497	0.487	0.459	0.441
0.258	0.458	0.427	0.418	0.457	0.467	0.476
0.256	0.4	0.399	0.401	0.443	0.478	0.479
0.258	0.482	0.495	0.491	0.472	0.415	0.455

## Sheet: qPCR-P4
IL6	Control	1ng/mL P4	3ng/mL P4	5ng/mL P4		NOS2	Control	1ng/mL P4	3ng/mL P4	5ng/mL P4		IL1B	Control	1ng/mL P4	3ng/mL P4	5ng/mL P4
	28.6696	28.6645	28.6679	28.6153			32.5157	32.1866	32.6287	31.9512			32.4593	34.3852	32.9688	34.989
	28.8182	28.6393	28.4265	28.7453			32.5354	32.3002	32.1286	31.8166			32.8289	33.6205	33.9509	33.6588
	28.937	28.5912	28.571	28.6332			31.8929	33.0192	32.2353	31.8073			31.9103	33.1668	34.9397	32.5226
													31.822	33.4413	32.9457	32.6282
CXCL8	Control	1ng/mL P4	3ng/mL P4	5ng/mL P4		BA	Control	1ng/mL P4	3ng/mL P4	5ng/mL P4			31.8004	32.5474	33.4065	33.3934
	23.6646	23.3918	23.4147	23.2			15.5885	15.5357	15.5086	15.4017			32.1314	33.1276	32.4529	32.6189
	23.6355	23.3988	23.3328	23.2691			15.5661	15.433	15.4287	15.3284
	23.7639	23.4287	23.4594	23.2753			15.5605	15.6936	15.6552	15.5739
												TNF	Control	1ng/mL P4	3ng/mL P4	5ng/mL P4
PTSG2	Control	1ng/mL P4	3ng/mL P4	5ng/mL P4									33.1592	32.8034	32.1537	32.542
	28.7158	28.5417	28.3716	28.3027									32.1024	32.7357	32.6477	32.3522
	28.6675	28.2113	28.3272	28.5264									32.3986	32.3213	32.9548	32.1736
	28.7536	28.1792	28.6087	28.306									32.3448	32.0611	32.5019	32.3995
													32.8513	32.7376	32.0775	31.8889
BA	Control	1ng/mL P4	3ng/mL P4	5ng/mL P4									32.5283	33.3535	32.548	32.6425
	19.6239	19.3762	19.2301	19.2613
	19.5647	19.1984	19.2421	19.2856
	19.4341	19.0883	19.0702	19.1023								BA	Control	1ng/mL P4	3ng/mL P4	5ng/mL P4
													15.7435	15.7222	15.7788	15.6171
													15.5896	15.5408	15.762	15.4448
													15.4673	15.3662	15.7581	15.5495
													15.4229	15.541	15.7911	15.3739
													15.6826	15.4965	15.8685	15.3455
													15.5535	15.5374	15.6972	15.6779

## Sheet: WB-P4
PP65	Control	P4(1ng/mL)	P4(3ng/mL)	P4(5ng/mL)			PERK	Control	P4(1ng/mL)	P4(3ng/mL)	P4(5ng/mL)
	92006	82709	83861	93074				128371	143197	122705	140484
	90848	85439	97534	115460				487683	540433	565852	671257
	402959	365384	388885	418811				132719	139163	138279	157327
	133540	161707	160963	128843				782927	708126	697774	918843
P65	Control	P4(1ng/mL)	P4(3ng/mL)	P4(5ng/mL)			ERK	Control	P4(1ng/mL)	P4(3ng/mL)	P4(5ng/mL)
	91654	84569	84934	91684				138864	168396	147354	157572
	88596	84887	77750	92555				839243	715905	678737	870698
	338442	282590	290872	335571				212614	236141	189248	214866
	127446	153942	139893	114224				890570	707319	632930	929956
PIKB	Control	P4(1ng/mL)	P4(3ng/mL)	P4(5ng/mL)			PJNK	Control	P4(1ng/mL)	P4(3ng/mL)	P4(5ng/mL)
	53830	74419	76445	77902				195987	178331	200143	216387
	211542	136149	168246	213461				209685	211131	210676	216194
	437751	402963	396100	404063				182526	161715	175943	166615
	52461	38821	56040	52888				366832	382432	322985	371232
IKB	Control	P4(1ng/mL)	P4(3ng/mL)	P4(5ng/mL)			JNK	Control	P4(1ng/mL)	P4(3ng/mL)	P4(5ng/mL)
	93783	96171	88918	98548				216654	214510	194547	217499
	620787	557955	577887	680933				220856	229446	198249	213281
	656576	634226	571660	716857				174685	165908	184449	183489
	74376	68454	81022	76391				351412	369422	304289	382617
							PP38	Control	P4(1ng/mL)	P4(3ng/mL)	P4(5ng/mL)
								100879	122986	117511	115516
								126408	137516	127515	134721
								110931	102465	92397	118737
								172609	165679	182846	193103
							P38	Control	P4(1ng/mL)	P4(3ng/mL)	P4(5ng/mL)
								99321	98444	97263	103086
								87881	92038	83855	90074
								102615	98116	113937	105042
								141374	133812	145332	152667

## Sheet: qPCR-LPS+P4
IL1B 12h	Control	LPS	LPS+P4(1ng/mL)	LPS+P4(3ng/mL)	LPS+P4(5ng/mL)		IL1B 24h	Control	LPS	LPS+P4(1ng/mL)	LPS+P4(3ng/mL)	LPS+P4(5ng/mL)
	32.4939	28.2392	29.3367	29.3376	29.6008			31.0049	26.1429	28.0203	28.2135	27.0256
	31.4134	28.3214	29.7844	29.7317	29.4112			31.4118	26.3899	28.4046	28.2024	27.0554
	31.518	27.9837	29.6772	29.1013	29.299			30.8163	26.4672	28.0291	28.3613	27.0994
IL6 12h	Control	LPS	LPS+P4(1ng/mL)	LPS+P4(3ng/mL)	LPS+P4(5ng/mL)		IL6 24h	Control	LPS	LPS+P4(1ng/mL)	LPS+P4(3ng/mL)	LPS+P4(5ng/mL)
	29.3378	23.4043	24.2478	24.1378	24.1926			29.1028	23.2107	24.3378	24.3675	24.0246
	29.2408	23.4153	24.3627	24.227	24.2065			29.0502	23.2219	24.3046	24.4408	24.1891
	29.4446	23.323	24.4025	24.174	24.4323			29.3103	23.2668	24.3235	24.5132	24.0964
CXCL8 12h	Control	LPS	LPS+P4(1ng/mL)	LPS+P4(3ng/mL)	LPS+P4(5ng/mL)		CXCL8 24h	Control	LPS	LPS+P4(1ng/mL)	LPS+P4(3ng/mL)	LPS+P4(5ng/mL)
	24.0502	20.6873	21.6676	21.6595	21.5697			23.7715	19.4293	21.1824	21.1086	20.7136
	23.9533	20.5492	21.6637	21.5412	21.5287			23.2012	19.4179	21.1435	21.101	20.6902
	24.0389	20.3455	21.6831	21.6627	21.5394			23.3258	19.3889	21.1275	21.145	20.6946
PTSG2 12h	Control	LPS	LPS+P4(1ng/mL)	LPS+P4(3ng/mL)	LPS+P4(5ng/mL)		PTSG2 24h	Control	LPS	LPS+P4(1ng/mL)	LPS+P4(3ng/mL)	LPS+P4(5ng/mL)
	30.839	25.0423	26.4834	25.7587	25.9199			29.2233	24.3097	25.6191	25.9726	24.7362
	29.9431	25.1645	26.2971	26.133	26.2997			29.2899	24.0371	25.844	25.7181	25.3181
	29.8194	25.0265	26.3524	26.1125	26.1119			29.2223	24.2101	25.8255	25.3211	25.1317
BA(above 4)	18.8788	18.5083	18.5627	18.4526	18.4599		BA(above 4)	18.5312	18.2815	18.2035	18.2159	18.2083
	18.7077	18.6992	18.4839	18.4542	18.4242			18.6087	18.2986	18.2223	18.2037	18.1786
	18.9475	18.7814	18.5989	18.6657	18.4926			18.6757	18.505	18.2626	18.3309	18.2526
TNF 12h	Control	LPS	LPS+P4(1ng/mL)	LPS+P4(3ng/mL)	LPS+P4(5ng/mL)		TNF 24h	Control	LPS	LPS+P4(1ng/mL)	LPS+P4(3ng/mL)	LPS+P4(5ng/mL)
	29.7717	25.7043	26.0431	25.6561	26.0463			30.1842	25.2341	25.7057	25.6033	25.5334
	29.8631	25.2713	26.2675	25.8978	25.9643			30.4373	24.8988	25.8831	25.5408	25.5662
	30.2987	25.4139	25.8854	26.1041	25.7662			30.291	25.076	25.6313	25.4001	25.3475
NOS2 12h	Control	LPS	LPS+P4(1ng/mL)	LPS+P4(3ng/mL)	LPS+P4(5ng/mL)		NOS2 24h	Control	LPS	LPS+P4(1ng/mL)	LPS+P4(3ng/mL)	LPS+P4(5ng/mL)
	33.5189	29.5789	30.5341	30.5661	30.2009			32.549	28.3046	29.8941	29.4675	29.2463
	33.5379	29.5864	30.7418	30.7109	30.0087			33.2676	28.2847	30.0286	29.4901	29.1953
	33.2675	29.4708	30.7058	30.7058	30.1808			32.7315	28.3558	29.8155	29.5808	29.1041
BA(above 2)	20.1495	20.0807	20.3985	20.0502	19.3991		BA(above 2)	20.3125	20.0077	20.2374	19.6905	20.1705
	20.0567	20.0196	20.4189	20.0955	19.5056			20.2102	19.9866	20.1693	19.7513	20.2096
	20.0846	20.0088	20.4135	20.1423	19.5598			20.2032	19.9792	20.116	19.6506	20.2421

## Sheet: WB-LPS+P4
PP65	Control	LPS	LPS+P4(1ng/mL)	LPS+P4(3ng/mL)	LPS+P4(5ng/mL)
	146685	137466	100375	93101	73632
	70957	81955	63787	57065	50225
	83575	92144	76332	65212	55245
P65	Control	LPS	LPS+P4(1ng/mL)	LPS+P4(3ng/mL)	LPS+P4(5ng/mL)
	103984	82746	85003	107711	77677
	146747	109644	133361	122981	91527
	191219	163132	189442	157624	156425
PIKB	Control	LPS	LPS+P4(1ng/mL)	LPS+P4(3ng/mL)	LPS+P4(5ng/mL)
	114975	144467	88902	86472	55401
	122850	147993	106792	73006	77937
	91351	129196	99643	79161	77231
IKB	Control	LPS	LPS+P4(1ng/mL)	LPS+P4(3ng/mL)	LPS+P4(5ng/mL)
	98661	79591	58020	63082	55434
	91703	79984	70856	80384	76139
	73113	70489	64384	70898	72394
PERK	Control	LPS	LPS+P4(1ng/mL)	LPS+P4(3ng/mL)	LPS+P4(5ng/mL)
	229217	455322	387960	294985	330230
	311191	563478	417548	426084	405803
	413428	635434	554243	433665	465592
ERK	Control	LPS	LPS+P4(1ng/mL)	LPS+P4(3ng/mL)	LPS+P4(5ng/mL)
	721111	695374	729308	680153	740716
	675790	617632	614709	640902	686895
	536413	410612	460467	399059	452642
PJNK	Control	LPS	LPS+P4(1ng/mL)	LPS+P4(3ng/mL)	LPS+P4(5ng/mL)
	52677	112706	99899	85322	93027
	170577	288414	260203	265835	301082
	38394	79048	62145	50355	73897
JNK	Control	LPS	LPS+P4(1ng/mL)	LPS+P4(3ng/mL)	LPS+P4(5ng/mL)
	171089	144758	158452	153275	137988
	152109	134476	120668	126595	173587
	127793	110646	96409	81194	133635
PP38	Control	LPS	LPS+P4(1ng/mL)	LPS+P4(3ng/mL)	LPS+P4(5ng/mL)
	343801	426786	366522	353526	375717
	394638	467348	384245	426627	386386
	334480	431107	350620	363103	386757
P38	Control	LPS	LPS+P4(1ng/mL)	LPS+P4(3ng/mL)	LPS+P4(5ng/mL)
	459808	418176	429180	456012	479409
	370283	346365	394680	418791	416473
	378589	368468	370203	363327	418145

## Sheet: qPCR-E.coli
IL1B	0h	6h	9h	12h	18h	24h	BA(IL1B)	0	6	9	12	18	24
	31.0082	24.6999	24.5083	24.5445	23.9984	24.3646		20.3907	20.3987	20.3589	20.4142	20.374	20.5878
	29.9743	24.5341	24.5037	24.5098	23.9086	24.3765		20.2614	20.1957	20.3909	20.5098	20.5252	20.6657
	29.7019	24.5366	24.5139	24.662	23.8883	24.4843		20.4028	20.7498	20.5636	20.5695	20.5219	20.9375
IL6	0h	6h	9h	12h	18h	24h	BA(IL6、CXCL8)	19.8688	20.0313	19.6542	20.9566	20.9345	21.6064
	26.0237	22.604	22.256	23.0167	21.7427	23.3071		20.1884	20.2977	19.7629	20.7749	20.7843	21.7192
	25.961	22.5378	22.3639	22.8539	21.6718	23.3605		20.1033	20.2704	19.7786	21.0173	20.9295	21.8556
	26.0787	22.7271	22.4378	22.8817	21.6999	23.4405
CXCL8	0h	6h	9h	12h	18h	24h
	25.1321	21.0059	20.9624	20.5336	19.6124	21.2295
	25.1824	21.1614	21.0139	20.5985	19.5978	21.188
	24.9174	21.027	20.9267	20.505	19.7632	21.2702
PTSG2	0h	6h	9h	12h	18h	24h	BA(PTSG2)	19.0229	18.8945	18.8216	20.0038	20.101	20.6183
	26.7209	22.6519	22.2626	22.2724	20.5989	21.8489		19.0693	18.9588	18.8196	20.0833	20.0464	20.647
	26.7756	22.6753	22.3153	22.1297	20.8533	21.8979		19.1242	19.0935	19.2814	20.1484	20.1779	20.886
	26.9928	22.8397	22.4142	22.2597	20.6973	21.8379
TNF	0h	6h	9h	12h	18h	24h	BA(TNF、NOS2)	18.747	18.9014	19.0502	20.3442	20.4524	21.1046
	32.1197	29.6437	29.5692	30.2089	29.6727	29.9653		18.6553	18.8833	19.1676	20.2432	20.502	20.9209
	32.3735	29.6788	29.7722	30.1159	29.7142	29.9753		18.7832	19.0162	19.1365	20.2701	20.4303	21.0037
	32.2865	29.4021	29.4051	30.0325	29.7809	30.0567
NOS2	0h	6h	9h	12h	18h	24h
	36.0416	32.4739	32.965	33.527	33.1137	33.1612
	36.5396	32.0955	32.6598	33.3659	33.1117	33.7931
	36.0564	32.2813	32.8191	33.5689	33.2753	33.2575

## Sheet: WB-E-coli
PP65	0min	30min	60min	90min	120mim			PERK	0min	30min	60min	90min	120mim
	53386	101617	107079	76871	122473				811576	608207	652678	568286	840248
	45993	99402	107023	80818	124364				585168	593272	535337	598976	774906
	27638	54398	58933	51327	60384				758805	751026	773012	607904	855214
P65	0min	30min	60min	90min	120mim			ERK	0min	30min	60min	90min	120mim
	92266	96173	90167	86079	89034				907461	746307	704361	654575	572342
	135510	136796	115916	107676	134994				890717	732321	690179	642771	564331
	61938	61245	55842	62109	52415				1059681	873011	819984	664412	655944
PIKB	0min	30min	60min	90min	120mim			PJNK	0min	30min	60min	90min	120mim
	178169	243181	186174	183239	236637				70536	161094	202752	139700	136289
	120687	83754	125115	116880	153168				87574	145001	143965	109295	180462
	160172	121644	154320	137307	209901				63959	146019	164659	97582	110525
IKB	0min	30min	60min	90min	120mim			JNK	0min	30min	60min	90min	120mim
	156584	120427	107465	119586	116396				129495	138744	139814	113600	97704
	147976	58127	78642	103756	81388				125635	127622	122640	139263	116956
	124168	57603	90608	89678	84364				110492	122030	119494	103041	82104
								PP38	0min	30min	60min	90min	120mim
									395820	338248	401876	319253	442733
									340022	403538	459803	379839	387276
									427960	399992	459362	410217	474114
								P38	0	30min	60min	90min	120mim
									413441	380693	343783	196148	253672
									385903	318413	335519	304552	276938
									396716	352813	383321	309083	321410

## Sheet: qPCR-E.coli+P4
IL1B 18h	Control	E.coli	E.coli+P4(1ng/mL)	E.coli+P4(3ng/mL)	E.coli+P4(5ng/mL)		BA(IL1B 18H)							IL1B 24h	Control	E.coli	E.coli+P4(1ng/mL)	E.coli+P4(3ng/mL)	E.coli+P4(5ng/mL)		BA(IL1B 24H)
	29.0908	23.4104	24.0006	23.8201	23.8621		21.0503	21.1818	21.2248	20.6855	20.8175				30.1102	24.5861	24.6961	24.7923	24.6366		20.4115	21.0725	20.5488	20.1102	20.3872
	29.3379	23.4439	24.0152	23.7708	23.8384		20.976	21.3291	20.9323	21.0367	20.9408				30.4662	24.8833	24.4673	24.6897	24.7974		20.4108	21.1056	20.7659	20.1757	20.4385
	29.3233	23.2852	23.9211	24.0846	23.7325		20.992	21.4086	21.0326	20.8331	20.899				30.5965	24.2697	24.5911	24.6324	24.6275		20.4666	21.011	20.3838	20.2271	20.2977
IL6 18h	Control	E.coli	E.coli+P4(1ng/mL)	E.coli+P4(3ng/mL)	E.coli+P4(5ng/mL)		BA(IL6 18H)							IL6 24h	Control	E.coli	E.coli+P4(1ng/mL)	E.coli+P4(3ng/mL)	E.coli+P4(5ng/mL)		BA(IL6 24H)
	25.6974	20.7265	21.6965	21.4162	21.3544		20.742	21.1558	21.0851	20.8419	20.6935				25.5659	21.1484	21.5786	21.544	21.5861		21.2197	21.6253	21.0193	20.8566	21.1936
	25.6591	20.5079	21.4891	21.168	21.153		20.9532	21.1469	21.4183	20.6655	20.6792				25.4132	21.2396	21.6332	21.4247	21.3769		21.155	21.7619	21.1879	20.9382	21.0265
	25.3246	20.548	21.5075	21.0745	21.1389		20.951	20.9958	21.0215	21.0112	20.6422				25.578	21.1186	21.7482	21.5276	21.4771		21.3129	21.7011	21.6924	21.2077	21.3828
CXCL8 18h	Control	E.coli	E.coli+P4(1ng/mL)	E.coli+P4(3ng/mL)	E.coli+P4(5ng/mL)		BA(CXCL8 18H)							CXCL8 24h	Control	E.coli	E.coli+P4(1ng/mL)	E.coli+P4(3ng/mL)	E.coli+P4(5ng/mL)		BA(CXCL8 24H)
	22.4432	16.1716	17.0608	17.0337	16.4149		21.0503	21.1818	21.2248	20.6855	20.8175				22.3959	16.5503	16.8041	16.6294	16.7211		21.2197	21.6253	21.0193	20.8566	21.1936
	22.5894	16.2933	17.0176	16.6335	16.5716		20.976	21.3291	20.9323	21.0367	20.9408				22.335	16.5756	16.7539	16.8798	17.0885		21.155	21.7619	21.1879	20.9382	21.0265
	22.362	16.1458	17.1556	16.7761	16.8455		20.992	21.4086	21.0326	20.8331	20.899				22.4241	16.451	16.749	16.6398	16.9781		21.3129	21.7011	21.6924	21.2077	21.3828
PTSG2 18h	Control	E.coli	E.coli+P4(1ng/mL)	E.coli+P4(3ng/mL)	E.coli+P4(5ng/mL)		BA(PTSG2 18H)							PTSG2 24h	Control	E.coli	E.coli+P4(1ng/mL)	E.coli+P4(3ng/mL)	E.coli+P4(5ng/mL)		BA(PTSG2 24H)
	23.3618	16.5685	17.5032	17.2059	17.0122		20.742	21.1558	21.0851	20.8419	20.6935				23.4104	16.463	17.486	17.2807	17.4095		21.2197	21.6253	21.0193	20.8566	21.1936
	23.3362	16.3162	17.5778	17.2983	17.2322		20.9532	21.1469	21.4183	20.6655	20.6792				23.2055	16.4283	17.5826	17.4769	17.721		21.155	21.7619	21.1879	20.9382	21.0265
	23.3323	16.3902	17.4939	17.2367	17.1549		20.951	20.9958	21.0215	21.0112	20.6422				23.3123	16.6792	17.4353	17.3797	17.5308		21.3129	21.7011	21.6924	21.2077	21.3828
TNF 18h	Control	E.coli	E.coli+P4(1ng/mL)	E.coli+P4(3ng/mL)	E.coli+P4(5ng/mL)		BA(TNF 18H)							TNF 24h	Control	E.coli	E.coli+P4(1ng/mL)	E.coli+P4(3ng/mL)	E.coli+P4(5ng/mL)		BA(TNF 24H)
	34.2166	33.3779	32.825	33.6519	32.8406		18.3958	21.0343	19.5098	19.4015	20.5439				32.6348	32.2485	31.4698	31.239	31.9916		18.1797	21.415	19.3606	19.5194	20.6241
	34.1233	33.4648	33.1507	33.0728	33.3513		18.2756	21.0852	19.5527	19.4673	20.6911				32.9451	32.6604	31.7081	31.545	31.5948		18.3516	21.5313	19.5451	19.959	20.7427
	34.103	32.9494	33.5923	34.0518	33.257		18.236	20.9683	19.604	19.379	20.5302				32.8859	32.5576	31.4634	31.2954	32.0622		18.6576	21.7927	19.6887	19.5805	20.7123
NOS2 18h	Control	E.coli	E.coli+P4(1ng/mL)	E.coli+P4(3ng/mL)	E.coli+P4(5ng/mL)		BA(NOS2 18H)							NOS2 24h	Control	E.coli	E.coli+P4(1ng/mL)	E.coli+P4(3ng/mL)	E.coli+P4(5ng/mL)		BA(NOS2 24H)
	34.4792	29.5964	30.5808	30.7592	31.1275		20.9968	21.0812	21.1387	20.7431	21.0414				35.186	31.0151	31.6746	31.3294	31.2798		20.8488	21.2715	20.9506	21.182	21.1217
	35.6023	29.6701	30.6963	30.7203	31.3302		20.7036	21.1178	21.0991	20.758	21.0672				35.2125	30.7291	31.6152	31.6229	30.835		20.6464	21.0636	20.9582	21.0281	21.2014
	35.0397	29.9498	31.2057	30.6992	31.013		20.3876	21.064	21.1324	20.6601	21.0032				35.165	30.6195	31.5971	31.8137	31.3896		20.4321	21.1046	20.995	21.2279	21.1947

## Sheet: WB-E.coli+P4
PP65	Control	E.coli	E.coli+P4(1ng/mL)	E.coli+P4(3ng/mL)	E.coli+P4(5ng/mL)			PERK	Control	E.coli	E.coli+P4(1ng/mL)	E.coli+P4(3ng/mL)	E.coli+P4(5ng/mL)
	112826	126922	108092	94520	98472				93276	141825	67912	73639	107413
	216445	244129	194018	161494	170478				120679	179926	86885	96894	128057
	149974	156892	151917	147930	132230				111107	164945	77961	102432	136963
P65	Control	E.coli	E.coli+P4(1ng/mL)	E.coli+P4(3ng/mL)	E.coli+P4(5ng/mL)			ERK	Control	E.coli	E.coli+P4(1ng/mL)	E.coli+P4(3ng/mL)	E.coli+P4(5ng/mL)
	114640	110362	118170	118138	114821				132455	115687	130456	122175	121967
	91068	79655	81291	83120	81524				149509	131565	141342	142379	149491
	139463	114733	113328	126212	121702				129034	111575	120810	139797	138067
PIKB	Control	E.coli	E.coli+P4(1ng/mL)	E.coli+P4(3ng/mL)	E.coli+P4(5ng/mL)			PJNK	Control	E.coli	E.coli+P4(1ng/mL)	E.coli+P4(3ng/mL)	E.coli+P4(5ng/mL)
	28522	27414	18214	18420	19791				17467	23819	19639	11466	21535
	22522	28414	18214	18420	18791				18954	29685	15796	12237	18193
	28166	35224	29178	29223	30065				17984	30842	19478	18506	22333
IKB	Control	E.coli	E.coli+P4(1ng/mL)	E.coli+P4(3ng/mL)	E.coli+P4(5ng/mL)			JNK	Control	E.coli	E.coli+P4(1ng/mL)	E.coli+P4(3ng/mL)	E.coli+P4(5ng/mL)
	28971	22770	20438	20795	19253				23111	19142	22497	18262	26994
	21247	20581	20264	20220	20897				17544	21585	18604	16387	22436
	32562	25619	29675	29889	30269				15914	21056	20732	19747	25682
								PP38	Control	E.coli	E.coli+P4(1ng/mL)	E.coli+P4(3ng/mL)	E.coli+P4(5ng/mL)
									112718	122947	110474	109266	73681
									91484	123451	94155	99635	81190
									74833	103224	68332	71732	70793
								P38	Control	E.coli	E.coli+P4(1ng/mL)	E.coli+P4(3ng/mL)	E.coli+P4(5ng/mL)
									209932	189823	192763	185676	180004
									172740	162056	164342	161664	162202
									137521	146519	117745	118321	136396
