# Supplementary material for: Anti-inflammatory effects of progesterone through NF-κB and MAPK pathway in lipopolysaccharide- or Escherichia coli-stimulated bovine endometrial stromal cells
Source: PLoS One. 2022 Apr 27;17(4):e0266144. doi: 10.1371/journal.pone.0266144 (PMC9045630; doi:10.1371/journal.pone.0266144)
Supplement: S3 Appendix — (ZIP) [file pone.0266144.s003.zip › S3 Appendix/Immunofluorescence images/E.COLI+P4/E+P3Snapshot1/MetaData/E+P3Snapshot1_Properties_CIP.xsl]

<?xml version="1.0"?><!DOCTYPE xsl:stylesheet[
  <!ENTITY nbsp "&#160;">
]><xsl:stylesheet xmlns:xsl="http://www.w3.org/1999/XSL/Transform" version="1.0"><xsl:output method="html" /><xsl:param name="tempVal" select="none" /><xsl:template match="/"><HTML><HEAD><TITLE><xsl:value-of select="@Name" /></TITLE><script type="text/javascript">
          var visible = 0;
          var FilterSettingsDetailsVisible = 0;
          var ScannerSettingsDetailsVisible = 0;
          function Show()
          {
          if(visible == 0)
          {
          window.document.getElementById("ID_1").style.display = "none";
          window.document.getElementById("ID_2").style.display = "block";
          visible = 1;
          }
          else
          {
          window.document.getElementById("ID_1").style.display = "block";
          window.document.getElementById("ID_2").style.display = "none";
          visible = 0;
          }
          }
          function ShowFilterSettingsDetails()
          {
          if(FilterSettingsDetailsVisible == 0)
          {
          window.document.getElementById("ID_3").style.display = "none";
          window.document.getElementById("ID_4").style.display = "block";
          FilterSettingsDetailsVisible = 1;
          }
          else
          {
          window.document.getElementById("ID_3").style.display = "block";
          window.document.getElementById("ID_4").style.display = "none";
          FilterSettingsDetailsVisible = 0;
          }
          }
          function ShowScannerSettingsDetails()
          {
          if(ScannerSettingsDetailsVisible == 0)
          {
          window.document.getElementById("ID_5").style.display = "none";
          window.document.getElementById("ID_6").style.display = "block";
          ScannerSettingsDetailsVisible = 1;
          }
          else
          {
          window.document.getElementById("ID_5").style.display = "block";
          window.document.getElementById("ID_6").style.display = "none";
          ScannerSettingsDetailsVisible = 0;
          }
          }
        </script></HEAD><BODY topmargin="0px" leftmargin="0px" bgcolor="#EEEEEE"><xsl:apply-templates select="Data" /></BODY></HTML></xsl:template><xsl:template match="Data"><xsl:apply-templates select="Image/ImageDescription" /><xsl:apply-templates select="Image/Attachment/HardwareSetting/ScannerSetting" /><xsl:apply-templates select="Image/Attachment/HardwareSetting/FilterSetting" /><xsl:apply-templates select="Image/Attachment/HardwareSetting/LDM_Block_Sequential" /><xsl:apply-templates select="Image/Attachment/FRAPplus" /><xsl:apply-templates select="Image/TimeStampList" /><xsl:apply-templates select="Image/Attachment" /></xsl:template><xsl:template name="break"><xsl:param name="text" select="//User-Comment" /><xsl:comment>This inserts line breaks into the user description in place of line feeds</xsl:comment><xsl:choose><xsl:when test="contains($text, '&#xA;')"><xsl:value-of select="substring-before($text, '&#xA;')" /><br /><xsl:call-template name="break"><xsl:with-param name="text" select="substring-after($text,'&#xA;')" /></xsl:call-template></xsl:when><xsl:otherwise><xsl:value-of select="$text" /></xsl:otherwise></xsl:choose></xsl:template><xsl:template match="ImageDescription"><TABLE width="98%" align="center" border="0" cellspacing="0" cellpadding="5" bgcolor="#DDDAD7"><TR><TD><TABLE width="100%" align="center" border="0" cellspacing="0" cellpadding="3" bgcolor="#FFFFFF"><TR><TD align="center" valign="center" bgcolor="#EEEEEE"><xsl:choose><xsl:when test="0 != string-length(@ThumbnailPNGImage)"><img style="align:center; valign:middle" border="0" alt="thumbnail" src="data:image/png;base64,{@ThumbnailPNGImage}" /></xsl:when><xsl:otherwise></xsl:otherwise></xsl:choose></TD><TD align="left"><TABLE width="100%" align="center" border="0" cellspacing="0" cellpadding="5" bgcolor="#FFFFFF"><TR><TD height="20" width="40%" style="font-family: arial, helvetica; font-size: 8pt; font-weight: normal; padding: 5px;">
                      Image: <B><xsl:value-of select="Name" /></B></TD><TD width="30%" /></TR><TR><TD height="20" width="30%" style="font-family: arial, helvetica; font-size: 8pt; font-weight: normal; color: 000000; padding: 5px;">
                      Size: <B><xsl:value-of select="Size" /></B></TD></TR><TR><TD width="20%" style="font-family: arial, helvetica; font-size: 8pt; font-weight: normal; color: 000000; padding: 5px;">
                      File Location: <B><xsl:value-of select="FileLocation" /></B></TD></TR><TR><TD height="20" width="30%" style="font-family: arial, helvetica; font-size: 8pt; font-weight: normal; color: 000000; padding: 5px;">
                      Start Time: <B><xsl:value-of select="StartTime" /></B></TD></TR><TR><TD height="20" width="30%" style="font-family: arial, helvetica; font-size: 8pt; font-weight: normal; color: 000000; padding: 5px;">
                      End Time: <B><xsl:value-of select="EndTime" /></B></TD></TR><TR><TD height="20" width="30%" style="font-family: arial, helvetica; font-size: 8pt; font-weight: normal; color: 000000; padding: 5px;">
                      Total Exposures: <B><xsl:value-of select="FrameCount" /></B></TD></TR></TABLE></TD><TD align="center" valign="center" rowspan="2"><A href="http://www.confocal-microscopy.com/" target="about:blank"><IMG src="LeicaLogo.jpg" border="0" alt="Leica Microsystems Heidelberg GmbH" /></A></TD></TR></TABLE></TD></TR></TABLE><xsl:if test="//User-Comment != ' '"><TABLE width="98%" align="center" border="0" cellspacing="0" cellpadding="5" bgcolor="#DDDAD7"><TR><TD><TABLE topmargin="0" leftmargin="0" width="100%" align="center" border="1" cellspacing="0" cellpadding="5" bgcolor="#FFFFFF"><TR style="font-family: arial, helvetica; font-size: 8pt; font-weight: normal; padding: 3px;"><TD colspan="2" width="35%"><xsl:call-template name="break" /></TD></TR></TABLE></TD></TR></TABLE></xsl:if><HR width="98%"></HR><TABLE width="98%" align="center" border="0" cellspacing="5" cellpadding="5"><TR><TD align="left" style="font-family: arial, helvetica; font-size: 8pt; font-weight: normal; color: 000000; padding: 3px;"><b>Dimensions</b></TD></TR></TABLE><TABLE width="98%" align="center" border="0" cellspacing="0" cellpadding="5" bgcolor="#DDDAD7"><TR><TD><TABLE topmargin="0" leftmargin="0" width="100%" align="left" border="1" cellspacing="0" cellpadding="5" bgcolor="#FFFFFF"><TR style="font-family: arial, helvetica; font-size: 7pt; font-weight: bold; color: 000000; padding: 3px;"><TD>Dimension</TD><TD>Logical Size</TD><TD>Physical Length</TD><TD>Physical Origin</TD></TR><xsl:for-each select="Dimensions/DimensionDescription"><TR style="font-family: arial, helvetica; font-size: 7pt; font-weight: normal; color: 000000; padding: 3px;"><TD><xsl:value-of select="@DimID" /></TD><TD><xsl:value-of select="@NumberOfElements" /></TD><TD><xsl:value-of select="@Length" />&nbsp;<xsl:value-of select="@Unit" /></TD><TD><xsl:value-of select="@Origin" />&nbsp;<xsl:choose><xsl:when test="@UnitOrigin != ''"><xsl:value-of select="@UnitOrigin" /></xsl:when><xsl:otherwise><xsl:value-of select="@Unit" /></xsl:otherwise></xsl:choose></TD></TR></xsl:for-each></TABLE></TD></TR></TABLE></xsl:template><xsl:template match="TimeStampList"><TABLE width="98%" align="center" border="0" cellspacing="5" cellpadding="5"><TR><TD align="left" style="font-family: arial, helvetica; font-size: 8pt; font-weight: normal; color: 000000; padding: 3px;"><b>Time Stamps:</b>&nbsp;</TD></TR></TABLE><DIV ID="ID_1" style="display:block;"><TABLE width="98%" align="center" border="0" cellspacing="0" cellpadding="5" bgcolor="#DDDAD7"><TR><TD><TABLE topmargin="0" leftmargin="0" width="100%" align="left" border="1" cellspacing="0" cellpadding="5" bgcolor="#FFFFFF"><TR style="font-family: arial, helvetica; font-size: 7pt; font-weight: bold; color: 000000; padding: 3px;"><TD>
                  Frame &nbsp; (<a href="javascript:Show()">Show All</a>)
                </TD><TD>Relative Time (s)</TD><TD>Absolute Time (h:m:s.ms)</TD><TD>Date</TD></TR><xsl:for-each select="TimeStamp"><xsl:if test="not(position()!=1 and position()!=last())"><TR style="font-family: arial, helvetica; font-size: 7pt; font-weight: normal; color: 000000; padding: 3px;"><TD><xsl:number value="position()" format="1 " /></TD><TD><xsl:value-of select="@RelativeTime" /></TD><TD><xsl:value-of select="@Time" />.<xsl:value-of select="@MiliSeconds" /></TD><TD><xsl:value-of select="@Date" /></TD></TR></xsl:if></xsl:for-each></TABLE></TD></TR></TABLE><BR></BR></DIV><DIV ID="ID_2" style="display:none;"><TABLE width="98%" align="center" border="0" cellspacing="0" cellpadding="5" bgcolor="#DDDAD7"><TR><TD><TABLE topmargin="0" leftmargin="0" width="100%" align="left" border="1" cellspacing="0" cellpadding="5" bgcolor="#FFFFFF"><TR style="font-family: arial, helvetica; font-size: 7pt; font-weight: bold; color: 000000; padding: 3px;"><TD>
                  Frame &nbsp; (<a href="javascript:Show()">Show first + last</a>)
                </TD><TD>Relative Time</TD><TD>Absolute Time</TD><TD>Date</TD></TR><xsl:for-each select="TimeStamp"><TR style="font-family: arial, helvetica; font-size: 7pt; font-weight: normal; color: 000000; padding: 3px;"><TD><xsl:number value="position()" format="1 " /></TD><TD><xsl:value-of select="@RelativeTime" /></TD><TD><xsl:value-of select="@Time" />.<xsl:value-of select="@MiliSeconds" /></TD><TD><xsl:value-of select="@Date" /></TD></TR></xsl:for-each></TABLE></TD></TR></TABLE></DIV><BR></BR></xsl:template><xsl:template match="HardwareSetting"><xsl:apply-templates /></xsl:template><xsl:template match="FRAPplus"><TABLE width="98%" align="center" border="0" cellspacing="5" cellpadding="5"><TR><TD align="left" style="font-family: arial, helvetica; font-size: 8pt; font-weight: normal; color: 000000; padding: 3px;"><b>Bleach Settings</b></TD></TR></TABLE><TABLE width="98%" align="center" border="0" cellspacing="0" cellpadding="5" bgcolor="#DDDAD7"><TR><TD><TABLE topmargin="0" leftmargin="0" width="100%" align="left" border="1" cellspacing="0" cellpadding="5" bgcolor="#FFFFFF"><xsl:for-each select="Block_FRAP"><xsl:for-each select="Block_FRAP_Bleach_Info/LaserLineSettingArray"><xsl:for-each select="LaserLineSetting"><TR style="font-family: arial, helvetica; font-size: 7pt; font-weight: normal; color: 000000; padding: 3px;"><TD width="40%">
                      Laser Line <xsl:value-of select="@AotfType" />(<xsl:value-of select="@LaserLine" />)
                    </TD><TD><xsl:value-of select="@IntensityShow" /> %
                    </TD></TR></xsl:for-each></xsl:for-each></xsl:for-each><xsl:for-each select="Block_FRAP_XT"><xsl:for-each select="Block_FRAP_XT_Bleach_Info/LaserLineSettingArray"><xsl:for-each select="LaserLineSetting"><TR style="font-family: arial, helvetica; font-size: 7pt; font-weight: normal; color: 000000; padding: 3px;"><TD width="40%">
                      Laser Line <xsl:value-of select="@AotfType" />(<xsl:value-of select="@LaserLine" />)
                    </TD><TD><xsl:value-of select="@IntensityShow" /> %
                    </TD></TR></xsl:for-each></xsl:for-each></xsl:for-each></TABLE></TD></TR></TABLE><TABLE width="98%" align="center" border="0" cellspacing="5" cellpadding="5"><TR><TD align="left" style="font-family: arial, helvetica; font-size: 8pt; font-weight: normal; color: 000000; padding: 3px;"><b>Pre/Post Settings</b></TD></TR></TABLE><TABLE width="98%" align="center" border="0" cellspacing="0" cellpadding="5" bgcolor="#DDDAD7"><TR><TD><TABLE topmargin="0" leftmargin="0" width="100%" align="left" border="1" cellspacing="0" cellpadding="5" bgcolor="#FFFFFF"><xsl:for-each select="Block_FRAP"><xsl:for-each select="Block_FRAP_PrePost_Info/LaserLineSettingArray"><xsl:for-each select="LaserLineSetting"><TR style="font-family: arial, helvetica; font-size: 7pt; font-weight: normal; color: 000000; padding: 3px;"><TD width="40%">
                      Laser Line <xsl:value-of select="@AotfType" />(<xsl:value-of select="@LaserLine" />)
                    </TD><TD><xsl:value-of select="@IntensityShow" /> %
                    </TD></TR></xsl:for-each></xsl:for-each></xsl:for-each><xsl:for-each select="Block_FRAP_XT"><xsl:for-each select="Block_FRAP_XT_PrePost_Info/LaserLineSettingArray"><xsl:for-each select="LaserLineSetting"><TR style="font-family: arial, helvetica; font-size: 7pt; font-weight: normal; color: 000000; padding: 3px;"><TD width="40%">
                      Laser Line <xsl:value-of select="@AotfType" />(<xsl:value-of select="@LaserLine" />)
                    </TD><TD><xsl:value-of select="@IntensityShow" /> %
                    </TD></TR></xsl:for-each></xsl:for-each></xsl:for-each></TABLE></TD></TR></TABLE></xsl:template><xsl:template match="ScannerSetting"><TABLE width="98%" align="center" border="0" cellspacing="5" cellpadding="5"><TR><TD align="left" style="font-family: arial, helvetica; font-size: 8pt; font-weight: normal; color: 000000; padding: 3px;"><b>Scanner Settings</b></TD></TR></TABLE><TABLE width="98%" align="center" border="0" cellspacing="0" cellpadding="5" bgcolor="#DDDAD7"><TR><TD><TABLE topmargin="0" leftmargin="0" width="100%" align="left" border="1" cellspacing="0" cellpadding="5" bgcolor="#FFFFFF"><xsl:for-each select="ScannerSettingRecord"><xsl:if test="@Identifier='csScanMode'"><TR style="font-family: arial, helvetica; font-size: 7pt; font-weight: normal; color: 000000; padding: 3px;"><TD width="40%"><xsl:value-of select="@Description" /></TD><TD><xsl:value-of select="@Variant" /></TD></TR></xsl:if><xsl:if test="@Identifier='dblZoom'"><TR style="font-family: arial, helvetica; font-size: 7pt; font-weight: normal; color: 000000; padding: 3px;"><TD width="40%"><xsl:value-of select="@Description" /></TD><TD><xsl:value-of select="@Variant" /></TD></TR></xsl:if><xsl:if test="@Identifier='dblSizeZ'"><TR style="font-family: arial, helvetica; font-size: 7pt; font-weight: normal; color: 000000; padding: 3px;"><TD width="40%"><xsl:value-of select="@Description" /></TD><TD><xsl:value-of select="@Variant" />&nbsp;<xsl:value-of select="@Unit" /></TD></TR></xsl:if><xsl:if test="@Identifier='dblSizeY'"><TR style="font-family: arial, helvetica; font-size: 7pt; font-weight: normal; color: 000000; padding: 3px;"><TD width="40%"><xsl:value-of select="@Description" /></TD><TD><xsl:value-of select="@Variant" />&nbsp;<xsl:value-of select="@Unit" /></TD></TR></xsl:if><xsl:if test="@Identifier='dblSizeX'"><TR style="font-family: arial, helvetica; font-size: 7pt; font-weight: normal; color: 000000; padding: 3px;"><TD width="40%"><xsl:value-of select="@Description" /></TD><TD><xsl:value-of select="@Variant" />&nbsp;<xsl:value-of select="@Unit" /></TD></TR></xsl:if><xsl:if test="@Identifier='nFormatOutDimension'"><TR style="font-family: arial, helvetica; font-size: 7pt; font-weight: normal; color: 000000; padding: 3px;"><TD width="40%"><xsl:value-of select="@Description" /></TD><TD><xsl:value-of select="@Variant" />&nbsp;<xsl:value-of select="@Unit" /></TD></TR></xsl:if><xsl:if test="@Identifier='nFormatInDimension'"><TR style="font-family: arial, helvetica; font-size: 7pt; font-weight: normal; color: 000000; padding: 3px;"><TD width="40%"><xsl:value-of select="@Description" /></TD><TD><xsl:value-of select="@Variant" />&nbsp;<xsl:value-of select="@Unit" /></TD></TR></xsl:if><xsl:if test="@Identifier='nSections'"><TR style="font-family: arial, helvetica; font-size: 7pt; font-weight: normal; color: 000000; padding: 3px;"><TD width="40%"><xsl:value-of select="@Description" /></TD><TD><xsl:value-of select="@Variant" /></TD></TR></xsl:if><xsl:if test="@Identifier='dblStepSize'"><TR style="font-family: arial, helvetica; font-size: 7pt; font-weight: normal; color: 000000; padding: 3px;"><TD width="40%"><xsl:value-of select="@Description" /></TD><TD><xsl:value-of select="@Variant" />&nbsp;<xsl:value-of select="@Unit" /></TD></TR></xsl:if><xsl:if test="@Identifier='dblVoxelZ'"><TR style="font-family: arial, helvetica; font-size: 7pt; font-weight: normal; color: 000000; padding: 3px;"><TD width="40%"><xsl:value-of select="@Description" /></TD><TD><xsl:value-of select="@Variant" />&nbsp;<xsl:value-of select="@Unit" /></TD></TR></xsl:if><xsl:if test="@Identifier='dblVoxelY'"><TR style="font-family: arial, helvetica; font-size: 7pt; font-weight: normal; color: 000000; padding: 3px;"><TD width="40%"><xsl:value-of select="@Description" /></TD><TD><xsl:value-of select="@Variant" />&nbsp;<xsl:value-of select="@Unit" /></TD></TR></xsl:if><xsl:if test="@Identifier='dblVoxelX'"><TR style="font-family: arial, helvetica; font-size: 7pt; font-weight: normal; color: 000000; padding: 3px;"><TD width="40%"><xsl:value-of select="@Description" /></TD><TD><xsl:value-of select="@Variant" />&nbsp;<xsl:value-of select="@Unit" /></TD></TR></xsl:if><xsl:if test="@Identifier='dblVoxelVolume'"><TR style="font-family: arial, helvetica; font-size: 7pt; font-weight: normal; color: 000000; padding: 3px;"><TD width="40%"><xsl:value-of select="@Description" /></TD><TD><xsl:value-of select="@Variant" />&nbsp;<xsl:value-of select="@Unit" /></TD></TR></xsl:if><xsl:if test="@Identifier='dblPinhole'"><TR style="font-family: arial, helvetica; font-size: 7pt; font-weight: normal; color: 000000; padding: 3px;"><TD width="40%"><xsl:value-of select="@Description" /></TD><TD><xsl:value-of select="@Variant" />&nbsp;<xsl:value-of select="@Unit" /></TD></TR></xsl:if><xsl:if test="@Identifier='dblPinholeAiry'"><TR style="font-family: arial, helvetica; font-size: 7pt; font-weight: normal; color: 000000; padding: 3px;"><TD width="40%"><xsl:value-of select="@Description" /></TD><TD><xsl:value-of select="@Variant" />&nbsp;</TD></TR></xsl:if><xsl:if test="@Identifier='bIsRoi'"><TR style="font-family: arial, helvetica; font-size: 7pt; font-weight: normal; color: 000000; padding: 3px;"><TD width="40%">ROI Scan </TD><xsl:if test="@Variant='0'"><TD>No</TD></xsl:if><xsl:if test="@Variant!='0'"><TD>Yes</TD></xsl:if></TR></xsl:if><xsl:if test="@Identifier='eDirectional'"><TR style="font-family: arial, helvetica; font-size: 7pt; font-weight: normal; color: 000000; padding: 3px;"><TD width="40%"><xsl:value-of select="@Description" /></TD><TD><xsl:value-of select="@Variant" /></TD></TR></xsl:if><xsl:if test="@Identifier='nBit'"><TR style="font-family: arial, helvetica; font-size: 7pt; font-weight: normal; color: 000000; padding: 3px;"><TD width="40%"><xsl:value-of select="@Description" /></TD><TD><xsl:value-of select="@Variant" />&nbsp;<xsl:value-of select="@Unit" /></TD></TR></xsl:if><xsl:if test="@Identifier='nChannels'"><TR style="font-family: arial, helvetica; font-size: 7pt; font-weight: normal; color: 000000; padding: 3px;"><TD width="40%"><xsl:value-of select="@Description" /></TD><TD><xsl:value-of select="@Variant" /></TD></TR></xsl:if><xsl:if test="@Identifier='eSequentialMode'"><TR style="font-family: arial, helvetica; font-size: 7pt; font-weight: normal; color: 000000; padding: 3px;"><TD width="40%"><xsl:value-of select="@Description" /></TD><TD><xsl:value-of select="@Variant" /></TD></TR></xsl:if><xsl:if test="@Identifier='DelayTime'"><TR style="font-family: arial, helvetica; font-size: 7pt; font-weight: normal; color: 000000; padding: 3px;"><TD width="40%"><xsl:value-of select="@Description" /></TD><TD><xsl:value-of select="@Variant" /></TD></TR></xsl:if><xsl:if test="@Identifier='nRepeatActions'"><TR style="font-family: arial, helvetica; font-size: 7pt; font-weight: normal; color: 000000; padding: 3px;"><TD width="40%"><xsl:value-of select="@Description" /></TD><TD><xsl:value-of select="@Variant" /></TD></TR></xsl:if><xsl:if test="@Identifier='nAccumulation'"><TR style="font-family: arial, helvetica; font-size: 7pt; font-weight: normal; color: 000000; padding: 3px;"><TD width="40%"><xsl:value-of select="@Description" /></TD><TD><xsl:value-of select="@Variant" /></TD></TR></xsl:if><xsl:if test="@Identifier='nLineAccumulation'"><TR style="font-family: arial, helvetica; font-size: 7pt; font-weight: normal; color: 000000; padding: 3px;"><TD width="40%"><xsl:value-of select="@Description" /></TD><TD><xsl:value-of select="@Variant" /></TD></TR></xsl:if><xsl:if test="@Identifier='nAverageFrame'"><TR style="font-family: arial, helvetica; font-size: 7pt; font-weight: normal; color: 000000; padding: 3px;"><TD width="40%"><xsl:value-of select="@Description" /></TD><TD><xsl:value-of select="@Variant" /></TD></TR></xsl:if><xsl:if test="@Identifier='nAverageLine'"><TR style="font-family: arial, helvetica; font-size: 7pt; font-weight: normal; color: 000000; padding: 3px;"><TD width="40%"><xsl:value-of select="@Description" /></TD><TD><xsl:value-of select="@Variant" /></TD></TR></xsl:if><xsl:if test="@Identifier='nLambdaSections'"><TR style="font-family: arial, helvetica; font-size: 7pt; font-weight: normal; color: 000000; padding: 3px;"><TD width="40%"><xsl:value-of select="@Description" /></TD><TD><xsl:value-of select="@Variant" /></TD></TR></xsl:if><xsl:if test="@Identifier='LambdaBeginBW'"><TR style="font-family: arial, helvetica; font-size: 7pt; font-weight: normal; color: 000000; padding: 3px;"><TD width="40%"><xsl:value-of select="@Description" /></TD><TD><xsl:value-of select="@Variant" /></TD></TR></xsl:if><xsl:if test="@Identifier='LambdaEndBW'"><TR style="font-family: arial, helvetica; font-size: 7pt; font-weight: normal; color: 000000; padding: 3px;"><TD width="40%"><xsl:value-of select="@Description" /></TD><TD><xsl:value-of select="@Variant" /></TD></TR></xsl:if><xsl:if test="@Identifier='bUseChaserUVShutter'"><TR style="font-family: arial, helvetica; font-size: 7pt; font-weight: normal; color: 000000; padding: 3px;"><TD width="40%"><xsl:value-of select="@Description" /></TD><TD><xsl:value-of select="@Variant" /></TD></TR></xsl:if><xsl:if test="@Identifier='bUseChaserVisibleShutter'"><TR style="font-family: arial, helvetica; font-size: 7pt; font-weight: normal; color: 000000; padding: 3px;"><TD width="40%"><xsl:value-of select="@Description" /></TD><TD><xsl:value-of select="@Variant" /></TD></TR></xsl:if><xsl:if test="@Identifier='bUseMP2Shutter'"><TR style="font-family: arial, helvetica; font-size: 7pt; font-weight: normal; color: 000000; padding: 3px;"><TD width="40%"><xsl:value-of select="@Description" /></TD><TD><xsl:value-of select="@Variant" /></TD></TR></xsl:if><xsl:if test="@Identifier='bUseMPShutter'"><TR style="font-family: arial, helvetica; font-size: 7pt; font-weight: normal; color: 000000; padding: 3px;"><TD width="40%"><xsl:value-of select="@Description" /></TD><TD><xsl:value-of select="@Variant" /></TD></TR></xsl:if><xsl:if test="@Identifier='bUseSuperContVisibleShutter'"><TR style="font-family: arial, helvetica; font-size: 7pt; font-weight: normal; color: 000000; padding: 3px;"><TD width="40%"><xsl:value-of select="@Description" /></TD><TD><xsl:value-of select="@Variant" /></TD></TR></xsl:if><xsl:if test="@Identifier='bUseUV405Shutter'"><TR style="font-family: arial, helvetica; font-size: 7pt; font-weight: normal; color: 000000; padding: 3px;"><TD width="40%"><xsl:value-of select="@Description" /></TD><TD><xsl:value-of select="@Variant" /></TD></TR></xsl:if><xsl:if test="@Identifier='bUseUVShutter'"><TR style="font-family: arial, helvetica; font-size: 7pt; font-weight: normal; color: 000000; padding: 3px;"><TD width="40%"><xsl:value-of select="@Description" /></TD><TD><xsl:value-of select="@Variant" /></TD></TR></xsl:if><xsl:if test="@Identifier='bUseVisibleShutter'"><TR style="font-family: arial, helvetica; font-size: 7pt; font-weight: normal; color: 000000; padding: 3px;"><TD width="40%"><xsl:value-of select="@Description" /></TD><TD><xsl:value-of select="@Variant" /></TD></TR></xsl:if><xsl:if test="@Identifier='bUseFSOPOLight'"><TR style="font-family: arial, helvetica; font-size: 7pt; font-weight: normal; color: 000000; padding: 3px;"><TD width="40%"><xsl:value-of select="@Description" /></TD><TD><xsl:value-of select="@Variant" /></TD></TR></xsl:if><xsl:if test="@Identifier='bUseCARSLight'"><TR style="font-family: arial, helvetica; font-size: 7pt; font-weight: normal; color: 000000; padding: 3px;"><TD width="40%"><xsl:value-of select="@Description" /></TD><TD><xsl:value-of select="@Variant" /></TD></TR></xsl:if><xsl:if test="@Identifier='bUsePumpLight'"><TR style="font-family: arial, helvetica; font-size: 7pt; font-weight: normal; color: 000000; padding: 3px;"><TD width="40%"><xsl:value-of select="@Description" /></TD><TD><xsl:value-of select="@Variant" /></TD></TR></xsl:if><xsl:if test="@Identifier='bUseStokesLight'"><TR style="font-family: arial, helvetica; font-size: 7pt; font-weight: normal; color: 000000; padding: 3px;"><TD width="40%"><xsl:value-of select="@Description" /></TD><TD><xsl:value-of select="@Variant" /></TD></TR></xsl:if><xsl:comment> show PMT used for lambda scan here </xsl:comment></xsl:for-each></TABLE></TD></TR></TABLE><DIV ID="ID_5" style="display:block;"><TABLE width="98%" align="center" border="0" cellspacing="5" cellpadding="5"><TR><TD align="left" style="font-family: arial, helvetica; font-size: 8pt; font-weight: normal; color: 000000; padding: 3px;"><b>Scanner Settings Details</b>&nbsp;
            (<a href="javascript:ShowScannerSettingsDetails()">Show</a>)
          </TD></TR></TABLE></DIV><DIV ID="ID_6" style="display:none;"><TABLE width="98%" align="center" border="0" cellspacing="5" cellpadding="5"><TR><TD align="left" style="font-family: arial, helvetica; font-size: 8pt; font-weight: normal; color: 000000; padding: 3px;"><b>Scanner Settings Details</b>&nbsp;
            (<a href="javascript:ShowScannerSettingsDetails()">Hide</a>)
          </TD></TR></TABLE><TABLE width="98%" align="center" border="0" cellspacing="0" cellpadding="5" bgcolor="#DDDAD7"><TR><TD><TABLE topmargin="0" leftmargin="0" width="100%" align="left" border="1" cellspacing="0" cellpadding="5" bgcolor="#FFFFFF"><xsl:for-each select="ScannerSettingRecord"><xsl:if test="@Description!=''"><xsl:if test="not(contains(@Identifier, 'csLutName'))"><xsl:if test="@Variant!=''"><TR style="font-family: arial, helvetica; font-size: 7pt; font-weight: normal; color: 000000; padding: 3px;"><TD width="40%"><xsl:value-of select="@Description" /></TD><TD><xsl:value-of select="@Variant" />&nbsp;<xsl:value-of select="@Unit" /></TD></TR></xsl:if></xsl:if></xsl:if><xsl:comment> show PMT used for lambda scan here </xsl:comment></xsl:for-each></TABLE></TD></TR></TABLE></DIV></xsl:template><xsl:template match="LDM_Block_Sequential"><xsl:for-each select="LDM_Block_Sequential_List/ATLConfocalSettingDefinition"><TABLE width="98%" align="center" border="0" cellspacing="5" cellpadding="5"><TR><TD align="left" style="font-family: arial, helvetica; font-size: 8pt; font-weight: normal; color: 000000; padding: 3px;"><b>
              Sequential Setting Nr.<xsl:number value="position()" format="1 " /></b></TD></TR></TABLE><TABLE width="98%" align="center" border="0" cellspacing="0" cellpadding="5" bgcolor="#DDDAD7"><TR><TD><TABLE topmargin="0" leftmargin="0" width="100%" align="left" border="1" cellspacing="0" cellpadding="5" bgcolor="#FFFFFF"><xsl:for-each select="FilterWheel/Wheel"><TR style="font-family: arial, helvetica; font-size: 7pt; font-weight: normal; color: 000000; padding: 3px;"><TD width="40%"><xsl:value-of select="@FilterType" /></TD><TD><xsl:value-of select="@FilterName" /></TD></TR></xsl:for-each><xsl:for-each select="DetectorList/Detector"><TR style="font-family: arial, helvetica; font-size: 7pt; font-weight: normal; color: 000000; padding: 3px;"><TD width="40%"><xsl:value-of select="@Type" />&nbsp;<xsl:value-of select="@Band" /></TD><TD><xsl:value-of select="@ActiveShow" />, Gain: <xsl:value-of select="@GainShow" />, Offset: <xsl:value-of select="@OffsetShow" /></TD></TR><xsl:if test="@CanDoTimeGate='1'"><TR style="font-family: arial, helvetica; font-size: 7pt; font-weight: normal; color: 000000; padding: 3px;"><TD width="40%"><xsl:value-of select="@Type" /> Timegate (<xsl:value-of select="@TimeGateWavelength" /> nm)
                    </TD><TD><xsl:value-of select="@TimegateActiveShow" />, PulseStart: <xsl:value-of select="@TimeGatePulseStart" /> ns, PulseEnd: <xsl:value-of select="@TimeGatePulseEnd" /> ns
                    </TD></TR></xsl:if></xsl:for-each><xsl:for-each select="AotfList/Aotf"><xsl:for-each select="LaserLineSetting"><TR style="font-family: arial, helvetica; font-size: 7pt; font-weight: normal; color: 000000; padding: 3px;"><TD width="40%">
                      Laser Line <xsl:value-of select="@AotfType" />(<xsl:value-of select="@LaserLine" />)
                    </TD><TD><xsl:value-of select="@IntensityShow" /> %
                    </TD></TR></xsl:for-each></xsl:for-each></TABLE></TD></TR></TABLE></xsl:for-each></xsl:template><xsl:template match="FilterSetting"><TABLE width="98%" align="center" border="0" cellspacing="5" cellpadding="5"><TR><TD align="left" style="font-family: arial, helvetica; font-size: 8pt; font-weight: normal; color: 000000; padding: 3px;"><b>Hardware Settings</b></TD></TR></TABLE><TABLE width="98%" align="center" border="0" cellspacing="0" cellpadding="5" bgcolor="#DDDAD7"><TR><TD><TABLE topmargin="0" leftmargin="0" width="100%" align="left" border="1" cellspacing="0" cellpadding="5" bgcolor="#FFFFFF"><xsl:for-each select="FilterSettingRecord"><xsl:if test="@ClassName='CTurret'"><xsl:if test="@Attribute!='OrderNumber'"><TR style="font-family: arial, helvetica; font-size: 7pt; font-weight: normal; color: 000000; padding: 3px;"><TD width="40%"><xsl:value-of select="@Description" /></TD><TD><xsl:value-of select="@Variant" /></TD></TR></xsl:if></xsl:if><xsl:if test="@ClassName='CFolderHardwareTree'"><xsl:if test="@Attribute='System_Number'"><TR style="font-family: arial, helvetica; font-size: 7pt; font-weight: normal; color: 000000; padding: 3px;"><TD width="40%"><xsl:value-of select="@Description" /></TD><TD><xsl:value-of select="@Variant" /></TD></TR></xsl:if></xsl:if><xsl:if test="@ClassName='CAotf'"><xsl:if test="@ObjectName='Visible AOTF'"><TR style="font-family: arial, helvetica; font-size: 7pt; font-weight: normal; color: 000000; padding: 3px;"><TD width="40%"><xsl:value-of select="@Description" /></TD><TD><xsl:value-of select="@Variant" />&nbsp; %
                    </TD></TR></xsl:if><xsl:if test="@ObjectName='UV AOTF'"><TR style="font-family: arial, helvetica; font-size: 7pt; font-weight: normal; color: 000000; padding: 3px;"><TD width="40%"><xsl:value-of select="@Description" /></TD><TD><xsl:value-of select="@Variant" />&nbsp; %
                    </TD></TR></xsl:if><xsl:if test="@ObjectName='UV Chaser AOTF'"><TR style="font-family: arial, helvetica; font-size: 7pt; font-weight: normal; color: 000000; padding: 3px;"><TD width="40%"><xsl:value-of select="@Description" /></TD><TD><xsl:value-of select="@Variant" />&nbsp; %
                    </TD></TR></xsl:if><xsl:if test="@ObjectName='Supercontinuum Visible AOTF'"><xsl:if test="@Attribute='Intensity'"><TR style="font-family: arial, helvetica; font-size: 7pt; font-weight: normal; color: 000000; padding: 3px;"><TD width="40%">
                        WLL <xsl:value-of select="@Description" /></TD><TD><xsl:value-of select="@Variant" />&nbsp; %
                      </TD></TR></xsl:if></xsl:if></xsl:if><xsl:if test="@ClassName='CDetectionUnit'"><TR style="font-family: arial, helvetica; font-size: 7pt; font-weight: normal; color: 000000; padding: 3px;"><TD width="40%"><xsl:value-of select="@Description" /></TD><xsl:choose><xsl:when test="@Attribute = 'VideoOffset'"><TD><xsl:value-of select="@Variant" />&nbsp; %
                      </TD></xsl:when><xsl:when test="@Attribute = 'HighVoltage'"><TD><xsl:value-of select="@Variant" />&nbsp;</TD></xsl:when><xsl:when test="@Attribute = 'TimeGateWavelength'"><TD><xsl:value-of select="@Variant" />&nbsp; nm
                      </TD></xsl:when><xsl:when test="@Attribute = 'PulseStart'"><TD><xsl:value-of select="@Variant" />&nbsp; ps
                      </TD></xsl:when><xsl:when test="@Attribute = 'PulseEnd'"><TD><xsl:value-of select="@Variant" />&nbsp; ps
                      </TD></xsl:when><xsl:otherwise><TD><xsl:value-of select="@Variant" /></TD></xsl:otherwise></xsl:choose></TR></xsl:if><xsl:if test="@ClassName='CSpectrophotometerUnit'"><xsl:if test="@Attribute = 'Bandwidth'"><TR style="font-family: arial, helvetica; font-size: 7pt; font-weight: normal; color: 000000; padding: 3px;"><TD width="40%"><xsl:value-of select="@Description" /></TD><TD><xsl:value-of select="@Variant" /></TD></TR></xsl:if></xsl:if><xsl:if test="@ClassName='CMicroscopeStand'"><xsl:if test="@Attribute = 'OpticalZoom'"><TR style="font-family: arial, helvetica; font-size: 7pt; font-weight: normal; color: 000000; padding: 3px;"><TD width="40%"><xsl:value-of select="@Description" /></TD><TD><xsl:value-of select="@Variant" /></TD></TR></xsl:if></xsl:if><xsl:if test="@ClassName='CScanCtrlUnit'"><xsl:if test="@Attribute = 'Speed'"><TR style="font-family: arial, helvetica; font-size: 7pt; font-weight: normal; color: 000000; padding: 3px;"><TD width="40%"><xsl:value-of select="@Description" /></TD><TD><xsl:value-of select="@Variant" />&nbsp; Hz
                    </TD></TR></xsl:if></xsl:if><xsl:if test="@ClassName='CRotator'"><xsl:if test="@Attribute='Scan Rotation'"><TR style="font-family: arial, helvetica; font-size: 7pt; font-weight: normal; color: 000000; padding: 3px;"><TD width="40%"><xsl:value-of select="@Description" /></TD><TD><xsl:value-of select="@Variant" />&nbsp; degrees
                    </TD></TR></xsl:if></xsl:if><xsl:if test="@ClassName='CFilterWheel'"><xsl:if test="@ObjectName='Excitation Beam Splitter FW'"><TR style="font-family: arial, helvetica; font-size: 7pt; font-weight: normal; color: 000000; padding: 3px;"><TD width="40%"><xsl:value-of select="@Description" /></TD><TD><xsl:value-of select="@Variant" /></TD></TR></xsl:if></xsl:if><xsl:if test="@ClassName='CLaser'"><xsl:if test="@Description='Power State'"><TR style="font-family: arial, helvetica; font-size: 7pt; font-weight: normal; color: 000000; padding: 3px;"><TD width="40%"><xsl:value-of select="@ObjectName" /></TD><TD><xsl:value-of select="@Variant" /></TD></TR></xsl:if><xsl:if test="@Description='Laser output power'"><TR style="font-family: arial, helvetica; font-size: 7pt; font-weight: normal; color: 000000; padding: 3px;"><TD width="40%"><xsl:value-of select="@ObjectName" /> (Power)
                    </TD><TD><xsl:value-of select="@Variant" /> %
                    </TD></TR></xsl:if><xsl:if test="@Description='Bypass'"><TR style="font-family: arial, helvetica; font-size: 7pt; font-weight: normal; color: 000000; padding: 3px;"><TD width="40%"><xsl:value-of select="@ObjectName" /> (Bypass)
                    </TD><TD><xsl:value-of select="@Variant" /></TD></TR></xsl:if></xsl:if><xsl:if test="@ObjectName='AOM'"><xsl:if test="@Attribute='STED Output-Power'"><TR style="font-family: arial, helvetica; font-size: 7pt; font-weight: normal; color: 000000; padding: 3px;"><TD width="40%"><xsl:value-of select="@Description" /></TD><TD><xsl:value-of select="@Variant" /></TD></TR></xsl:if></xsl:if><xsl:if test="@ObjectName='AOM'"><xsl:if test="@Attribute='Intensity'"><xsl:choose><xsl:when test="@Description='unused'"></xsl:when><xsl:otherwise><TR style="font-family: arial, helvetica; font-size: 7pt; font-weight: normal; color: 000000; padding: 3px;"><TD width="40%"><xsl:value-of select="@Description" /></TD><TD><xsl:value-of select="@Variant" />&nbsp; %
                        </TD></TR></xsl:otherwise></xsl:choose></xsl:if></xsl:if><xsl:if test="@ObjectName='MP EOM'"><xsl:if test="@Attribute='Gain'"><TR style="font-family: arial, helvetica; font-size: 7pt; font-weight: normal; color: 000000; padding: 3px;"><TD width="40%"><xsl:value-of select="@Description" /></TD><TD><xsl:value-of select="@Variant" />&nbsp; %
                    </TD></TR></xsl:if></xsl:if><xsl:if test="@ObjectName='MP EOM'"><xsl:if test="@Attribute='Offset'"><TR style="font-family: arial, helvetica; font-size: 7pt; font-weight: normal; color: 000000; padding: 3px;"><TD width="40%"><xsl:value-of select="@Description" /></TD><TD><xsl:value-of select="@Variant" />&nbsp; %
                    </TD></TR></xsl:if></xsl:if><xsl:if test="@ObjectName='MP EOM'"><xsl:if test="@Attribute='Intensity'"><TR style="font-family: arial, helvetica; font-size: 7pt; font-weight: normal; color: 000000; padding: 3px;"><TD width="40%"><xsl:value-of select="@Description" /></TD><TD><xsl:value-of select="@Variant" /></TD></TR></xsl:if></xsl:if><xsl:if test="@ObjectName='Excitation FW MP'"><xsl:if test="@Attribute='Filter'"><TR style="font-family: arial, helvetica; font-size: 7pt; font-weight: normal; color: 000000; padding: 3px;"><TD width="40%"><xsl:value-of select="@Description" /></TD><TD><xsl:value-of select="@Variant" /></TD></TR></xsl:if></xsl:if><xsl:if test="@ObjectName='MP2 EOM'"><xsl:if test="@Attribute='Gain'"><TR style="font-family: arial, helvetica; font-size: 7pt; font-weight: normal; color: 000000; padding: 3px;"><TD width="40%"><xsl:value-of select="@Description" /></TD><TD><xsl:value-of select="@Variant" />&nbsp; %
                    </TD></TR></xsl:if></xsl:if><xsl:if test="@ObjectName='MP2 EOM'"><xsl:if test="@Attribute='Offset'"><TR style="font-family: arial, helvetica; font-size: 7pt; font-weight: normal; color: 000000; padding: 3px;"><TD width="40%"><xsl:value-of select="@Description" /></TD><TD><xsl:value-of select="@Variant" />&nbsp; %
                    </TD></TR></xsl:if></xsl:if><xsl:if test="@ObjectName='MP2 EOM'"><xsl:if test="@Attribute='Intensity'"><TR style="font-family: arial, helvetica; font-size: 7pt; font-weight: normal; color: 000000; padding: 3px;"><TD width="40%"><xsl:value-of select="@Description" /></TD><TD><xsl:value-of select="@Variant" /></TD></TR></xsl:if></xsl:if><xsl:if test="@ObjectName='Excitation FW MP2'"><xsl:if test="@Attribute='Filter'"><TR style="font-family: arial, helvetica; font-size: 7pt; font-weight: normal; color: 000000; padding: 3px;"><TD width="40%"><xsl:value-of select="@Description" /></TD><TD><xsl:value-of select="@Variant" /></TD></TR></xsl:if></xsl:if><xsl:if test="@ClassName='CXYZStage'"><xsl:if test="@Attribute='XPos'"><TR style="font-family: arial, helvetica; font-size: 7pt; font-weight: normal; color: 000000; padding: 3px;"><TD width="40%"><xsl:value-of select="@Description" /></TD><TD><xsl:value-of select="@Variant" /></TD></TR></xsl:if></xsl:if><xsl:if test="@ClassName='CXYZStage'"><xsl:if test="@Attribute='YPos'"><TR style="font-family: arial, helvetica; font-size: 7pt; font-weight: normal; color: 000000; padding: 3px;"><TD width="40%"><xsl:value-of select="@Description" /></TD><TD><xsl:value-of select="@Variant" /></TD></TR></xsl:if></xsl:if><xsl:comment> Multifunciton port (MFP) goes here </xsl:comment><xsl:comment> Y Scan Actuator (POS) goes here </xsl:comment><xsl:if test="@ClassName='CScanActuator'"><xsl:if test="@ObjectName='Z Scan Actuator'"><xsl:if test="@Attribute='Position'"><TR style="font-family: arial, helvetica; font-size: 7pt; font-weight: normal; color: 000000; padding: 3px;"><TD width="40%"><xsl:value-of select="@Description" /></TD><TD><xsl:value-of select="@Variant" />&nbsp; µm
                      </TD></TR></xsl:if></xsl:if></xsl:if><xsl:comment> Several missing fields go here </xsl:comment></xsl:for-each></TABLE></TD></TR></TABLE><DIV ID="ID_3" style="display:block;"><TABLE width="98%" align="center" border="0" cellspacing="5" cellpadding="5"><TR><TD align="left" style="font-family: arial, helvetica; font-size: 8pt; font-weight: normal; color: 000000; padding: 3px;"><b>Hardware Settings Details</b>&nbsp;
            (<a href="javascript:ShowFilterSettingsDetails()">Show</a>)
          </TD></TR></TABLE></DIV><DIV ID="ID_4" style="display:none;"><TABLE width="98%" align="center" border="0" cellspacing="5" cellpadding="5"><TR><TD align="left" style="font-family: arial, helvetica; font-size: 8pt; font-weight: normal; color: 000000; padding: 3px;"><b>Hardware Settings Details</b>&nbsp;
            (<a href="javascript:ShowFilterSettingsDetails()">Hide</a>)
          </TD></TR></TABLE><TABLE width="98%" align="center" border="0" cellspacing="0" cellpadding="5" bgcolor="#DDDAD7"><TR><TD><TABLE topmargin="0" leftmargin="0" width="100%" align="left" border="1" cellspacing="0" cellpadding="5" bgcolor="#FFFFFF"><xsl:for-each select="FilterSettingRecord"><xsl:if test="@ClassName='CLaser'"><xsl:if test="@Description='Power State'"><TR style="font-family: arial, helvetica; font-size: 7pt; font-weight: normal; color: 000000; padding: 3px;"><TD width="40%"><xsl:value-of select="@ObjectName" /></TD><TD width="40%"><xsl:value-of select="@Attribute" /></TD><TD><xsl:value-of select="@Variant" /></TD></TR></xsl:if><xsl:if test="@Description='Laser output power'"><TR style="font-family: arial, helvetica; font-size: 7pt; font-weight: normal; color: 000000; padding: 3px;"><TD width="40%"><xsl:value-of select="@ObjectName" /> (Power)
                      </TD><TD width="40%"><xsl:value-of select="@Attribute" /></TD><TD><xsl:value-of select="@Variant" /> %
                      </TD></TR></xsl:if></xsl:if><xsl:if test="@ClassName!='CLaser'"><xsl:if test="@Variant!=''"><TR style="font-family: arial, helvetica; font-size: 7pt; font-weight: normal; color: 000000; padding: 3px;"><TD width="40%"><xsl:value-of select="@Description" /></TD><TD width="40%"><xsl:value-of select="@Attribute" /></TD><TD><xsl:value-of select="@Variant" />&nbsp;</TD></TR></xsl:if></xsl:if></xsl:for-each></TABLE></TD></TR></TABLE></DIV></xsl:template><xsl:template match="Attachment"><xsl:if test="@Name='Annotations'"><TABLE width="98%" align="center" border="0" cellspacing="5" cellpadding="5"><TR><TD align="left" style="font-family: arial, helvetica; font-size: 8pt; font-weight: normal; color: 000000; padding: 3px;"><b>Bleach Points</b></TD></TR></TABLE><TABLE width="98%" align="center" border="0" cellspacing="0" cellpadding="5" bgcolor="#DDDAD7"><TR><TD><TABLE topmargin="0" leftmargin="0" width="100%" align="left" border="1" cellspacing="0" cellpadding="5" bgcolor="#FFFFFF"><TR style="font-family: arial, helvetica; font-size: 7pt; font-weight: bold; color: 000000; padding: 3px;"><TD width="40%">
                Name
              </TD><TD>
                Position in X
              </TD><TD>
                Position in Y
              </TD><TD>
                Duration
              </TD></TR><xsl:for-each select="//Annotation"><xsl:if test="@type='1'"><TR style="font-family: arial, helvetica; font-size: 7pt; font-weight: normal; color: 000000; padding: 3px;"><TD width="40%"><xsl:value-of select="@name" /></TD><TD><xsl:value-of select="@transTransX" /> m
                  </TD><TD><xsl:value-of select="@transTransY" /> m
                  </TD><TD><xsl:value-of select="@bleachduration" /><xsl:value-of select="@bleachdurationunit" /></TD></TR></xsl:if></xsl:for-each></TABLE></TD></TR></TABLE></xsl:if></xsl:template></xsl:stylesheet>
