# Supplementary material for: Anti-inflammatory effects of progesterone through NF-κB and MAPK pathway in lipopolysaccharide- or Escherichia coli-stimulated bovine endometrial stromal cells
Source: PLoS One. 2022 Apr 27;17(4):e0266144. doi: 10.1371/journal.pone.0266144 (PMC9045630; doi:10.1371/journal.pone.0266144)
Supplement: S3 Appendix — (ZIP) [file pone.0266144.s003.zip › S3 Appendix/Immunofluorescence images/E.COLI+P4/E-4Snapshot2/MetaData/E-4Snapshot2_Properties.xml]

<?xml version="1.0"?>
<?xml-stylesheet type="text/xsl" href="E-4Snapshot2_Properties_CIP.xsl"?>
<Data>
  <Image TextDescription="E-4Snapshot2">
    <ImageDescription>
      <Name>E-4Snapshot2</Name>
      <Size>1.63 MB</Size>
      <UniqueID>864af502-4133-11ec-af53-b025aa19b508</UniqueID>
      <Channels>
        <ChannelDescription DataType="0" ChannelTag="3" Resolution="8" NameOfMeasuredQuantity="" Min="0.000000e+000" Max="2.550000e+002" Unit="" LUTName="" IsLUTInverted="0" BytesInc="0" BitInc="0">
        </ChannelDescription>
        <ChannelDescription DataType="0" ChannelTag="2" Resolution="8" NameOfMeasuredQuantity="" Min="0.000000e+000" Max="2.550000e+002" Unit="" LUTName="" IsLUTInverted="0" BytesInc="1" BitInc="0">
        </ChannelDescription>
        <ChannelDescription DataType="0" ChannelTag="1" Resolution="8" NameOfMeasuredQuantity="" Min="0.000000e+000" Max="2.550000e+002" Unit="" LUTName="" IsLUTInverted="0" BytesInc="2" BitInc="0">
        </ChannelDescription>
      </Channels>
      <Dimensions>
        <DimensionDescription DimID="X" NumberOfElements="738" Origin="0" Length="738" Unit="m" BitInc="0" BytesInc="3" UnitOrigin="m" EndPosition="738" UnitEndPosition="m" LogicalUnit="pixels" Voxel="1.001">
        </DimensionDescription>
        <DimensionDescription DimID="Y" NumberOfElements="738" Origin="0" Length="738" Unit="m" BitInc="0" BytesInc="2214" UnitOrigin="m" EndPosition="738" UnitEndPosition="m" LogicalUnit="pixels" Voxel="1.001">
        </DimensionDescription>
      </Dimensions>
      <FileLocation>C:\Users\mechrevo\Desktop\20211109.lif</FileLocation>
      <StartTime>no timestamp data</StartTime>
      <EndTime>no timestamp data</EndTime>
      <FrameCount>3 (3 channels, 1 frames)</FrameCount>
      <NumberOfChannels>3</NumberOfChannels>
    </ImageDescription>
  </Image>
</Data>
