# Supplementary material for: Anti-inflammatory effects of progesterone through NF-κB and MAPK pathway in lipopolysaccharide- or Escherichia coli-stimulated bovine endometrial stromal cells
Source: PLoS One. 2022 Apr 27;17(4):e0266144. doi: 10.1371/journal.pone.0266144 (PMC9045630; doi:10.1371/journal.pone.0266144)
Supplement: S3 Appendix — (ZIP) [file pone.0266144.s003.zip › S3 Appendix/Immunofluorescence images/LPS+P4/K-L-1Snapshot1_000/MetaData/K-L-1Snapshot1_000.xml]

<?xml version="1.0"?>
<Data><Image TextDescription="K-L-1Snapshot1"><ImageDescription><Channels><ChannelDescription DataType="0" ChannelTag="3" Resolution="8" NameOfMeasuredQuantity="" Min="0.000000e+000" Max="2.550000e+002" Unit="" LUTName="" IsLUTInverted="0" BytesInc="0" BitInc="0"></ChannelDescription><ChannelDescription DataType="0" ChannelTag="2" Resolution="8" NameOfMeasuredQuantity="" Min="0.000000e+000" Max="2.550000e+002" Unit="" LUTName="" IsLUTInverted="0" BytesInc="1" BitInc="0"></ChannelDescription><ChannelDescription DataType="0" ChannelTag="1" Resolution="8" NameOfMeasuredQuantity="" Min="0.000000e+000" Max="2.550000e+002" Unit="" LUTName="" IsLUTInverted="0" BytesInc="2" BitInc="0"></ChannelDescription></Channels><Dimensions><DimensionDescription DimID="1" NumberOfElements="738" Origin="0.000000e+000" Length="7.380000e+002" Unit="Pixel" BitInc="0" BytesInc="3"></DimensionDescription><DimensionDescription DimID="2" NumberOfElements="738" Origin="0.000000e+000" Length="7.380000e+002" Unit="Pixel" BitInc="0" BytesInc="2214"></DimensionDescription></Dimensions></ImageDescription><Attachment Name="ViewerScaling" Application="LAS AF" Version="1.0"><ChannelScalingInfo BackgroundLutName="Gray" WhiteValue="1" BlackValue="0" GammaValue="1" Automatic="0"/><ChannelScalingInfo BackgroundLutName="Gray" WhiteValue="1" BlackValue="0" GammaValue="1" Automatic="0"/><ChannelScalingInfo BackgroundLutName="Gray" WhiteValue="1" BlackValue="0" GammaValue="1" Automatic="0"/></Attachment></Image></Data>
